# Supplementary material for: The prognostic utility of 18F-FDG PET parameters in lymphoma patients under CAR-T-cell therapy: a systematic review and meta-analysis
Source: Front Immunol. 2024 Sep 2;15:1424269. doi: 10.3389/fimmu.2024.1424269 (PMC11402741; doi:10.3389/fimmu.2024.1424269)
Supplement: Supplementary file 1 [file Table1.xlsx]

## Sheet: Sheet1
Previous Review Articles
Number	Study Title	First Author	Reference Number	Novelty	Publication Type	Analysis Type	Primary Aim
1	Metabolic Imaging in B-Cell Lymphomas during CAR-T Cell Therapy	Linguanti		Published in 2022	Narrative Review	Qualitative	illustrate the literature data and the major findings related to [18F]FDG PET/CT use during CAR-T cell therapy in B-cell lymphomas, focusing on the prognostic value of metabolic parameters, as well as on response assessment.
2	The Role of [18F]FDG PET/CT in Predicting Toxicity in Patients with NHL Treated with CAR-T	Quartuccio		Published in 2024	Systematic Review	Qualitative	emphasize the role of [18F]FDG PET/CT in assessing and predicting toxicity in patients with NHL receiving CAR-T-cell therapy
3	Role of FDG PET/CT in Patients With Lymphoma Treated With Chimeric Antigen Receptor T-Cell Therapy: Current Concepts	Murad		Published in 2023	Narrative Review	Qualitative	review current concepts in CAR T-cell therapy in patients with lymphoma, emphasizing the critical role of FDG PET/CT before and after therapy
4	FDG-PET/CT Imaging in Chimeric Antigen Receptor–Engineered T-Cell Treatment in Patients with B-Cell Lymphoma: Current Evidence	Abenavoli		Published in 2024	Narrative Review	Qualitative	explore the diagnostic, prognostic, predictive, and theragnostic value of [18F]-FDG PET/CT-derived parameters
5	FDG-PET in Chimeric Antigen Receptor T-Cell (CAR T-Cell) Therapy Toxicity: A Systematic Review	Al-Ibraheem		Published in 2024	Systematic Review	Qualitative	examine the utility of PET in evaluating adverse events induced by CAR T-cell therapy
6	PET/CT in the Evaluation of CAR-T Cell Immunotherapy in Hematological Malignancies	Singh		Published in 2024	Narrative Review	Qualitative	explore PET/CT utilities in CAR T-cell Therapy
7	FDG-PET/CT in the Monitoring of Lymphoma Immunotherapy Response: Current Status and Future Prospects	Al-Ibraheem		Published in 2023	Narrative Review	Qualitative	discuss the effects and side effects of cancer immunotherapy(including CAR T-Cell therapy) and to correlate this with the proposed criteria and relevant patterns of FDG PET/CT in lymphoma patients
Current Systematic Review and Meta-Analysis
Study Title		First Author	Novelty		Publication Type	Analysis Type	Primary Aim
The Prognostic Utility of 18F-FDG PET Parameters in Lymphoma Patients Under CAR-T-Cell Therapy: A Systematic Review and Meta-Analysis		Al-Ibraheem	Up-to-date literature datasets till March-2024		Systematic Review and Meta-Analysis	Qualitative and Quantitative	explores the prognostic utility of [18F]Fluorodeoxyglucose positron emission tomography ([18F]FDG PET) in lymphoma patients undergoing CAR T-cell therapy
